# Supplementary material for: Clinical, Technical, and MRI Features Associated with Patients’ Outcome at 3 Months and 2 Years following Prostate Artery Embolization: Is There an Added Value of Radiomics?
Source: J Pers Med. 2024 Jan 4;14(1):67. doi: 10.3390/jpm14010067 (PMC10817287; doi:10.3390/jpm14010067)
Supplement: Supplementary file 1 [file jpm-14-00067-s001.zip]

Archive with 1 entries (1 files):
- jpm-2701652-supplementary.pdf
